# Supplementary material for: Lobar emphysema ratio of more than 1% in the lobe with lung cancer as poor predictor for recurrence and overall survival in patients with stage I non-small cell lung cancer
Source: PLoS One. 2023 Feb 14;18(2):e0281715. doi: 10.1371/journal.pone.0281715 (PMC9928128; doi:10.1371/journal.pone.0281715)
Supplement: S1 File — (XLSX) [file pone.0281715.s001.xlsx]

## Sheet: StageI NSCLC_PO2
Age	Sex	Smoke_1	packyears	Histologic_type	Tstage	op	Heightm	Weightkg	FVC_L	FEV1_L	FEV1_FVC_ratio	FEV1_FVC_ratio<70%	FEV1pred	Total_emphysema_ratio	RUL_LER	RML_LER	RLL_LER	LUL_LER	LLL_LER	lung_ca_location	cancer_LER	total emphysema ratio > 1	cancer_LER>1%	FEV1_FVC_ratio_70less	PFSyears	OSyears	PFS_E	OS_E
	1; male, 2; female	0; non-smoker 2; current or ex-smoker		1; adeno 2; squamous 3; other		1; lobectomy 2; sublobar resection 3; others
46	2	1	13	2	2a	1	1.53	57	3.35	2.56	76.4179	0	97.5	0.042421	0.029306	0.221137	0.006173	0.051071	0.004849	2	0.221137	0	0	0	5.90411	5.90411	0	0
67	1	0	0	2	is	1	1.69	65	4.24	2.69	63.4434	1	82.2	0.044	0.089	0.022	0.022	0.071	0.022	5	0.022	0	0	1	10	10	0	0
69	2	0	0	2	1c	1	1.52	56	2.55	2	78.4314	0	96.2	0.177	0.04	1.401	0.176	0.15	0.004	4	0.15	0	0	0	2.76986	2.76986	0	0
64	2	0	0	2	1b	2	1.54	58	2.69	2.31	85.8736	0	123	0.004957	0.006	0.014	0.002	0.004	0.003	1	0.006	0	0	0	3.46301	4.86575	1	0
74	1	1	2	2	1b	1	1.79	72	3.39	2.36	69.6165	1	66.7	3.44123	7.25445	7.2055	1.04629	4.44807	1.08284	4	4.44807	1	1	1	2.01644	3.07123	1	0
76	1	1	50	1	2a	1	1.62	58	3.32	1.88	56.6265	1	73.3	0.570907	0.771195	0.161571	0.067029	1.48749	0.442811	3	0.067029	0	0	1	3.73425	4.42466	1	0
75	1	1	40	2	1c	2	1.57	60	3.32	2.3	69.2771	1	96.9	1.156	1.959	2.765	1.052	1.039	0.451	2	2.765	1	1	1	0.945205	1.2	1	0
59	2	0	0	2	2a	1	1.49	64	2.3	1.82	79.1304	0	82.8	0.029914	0.028537	0.117541	0.001749	0.035787	0.002664	5	0.002664	0	0	0	4.71233	4.71233	0	0
61	2	0	0	2	2a	1	1.55	78	2.93	2.36	80.5461	0	109.5	0.011449	0	0.104129	0.001847	0	0	4	0	0	0	0	5.59452	5.59452	0	0
79	1	0	0	2	1b	1	1.67	54	4.08	3.22	78.9216	0	138	1.21345	1.26351	0.382659	2.21771	0.753944	2.21729	1	1.26351	1	1	0	4.6137	4.6137	0	0
60	1	0	0	3	2a	1	1.69	73	3.55	2.54	71.5493	0	76.2	0.349	0.746	0.188	0.205	0.424	0.064	1	0.746	0	0	0	1.16986	2.8411	1	1
74	1	1	10	3	1b	1	1.7	65	4.49	2.92	65.0334	1	97.1	0.073	0.054	0.194	0.013	0.153	0.004	3	0.013	0	0	1	5.79452	5.79452	0	0
75	2	0	0	2	2a	1	1.58	62	2.93	2.01	68.6007	1	94.4	0.00964	0.000483	0.022297	0.001914	0.015399	0.005595	5	0.005595	0	0	1	6.54521	6.54521	0	0
75	2	0	0	2	1b	1	1.5	43	1.96	1.75	89.2857	0	102	0.022097	0.000691	0.040386	0.001773	0.055853	0.00023	1	0.000691	0	0	0	0.876712	1.43014	1	0
69	2	0	0	3	2a	1	1.45	47	2.37	1.74	73.4177	0	94.9	0.046062	0.115802	0.071564	0.000578	0.02756	0.013644	5	0.013644	0	0	0	1.45753	1.45753	0	0
70	2	0	0	2	1c	1	1.6	71	2.88	2.17	75.3472	0	92.9	0.007822	0.028445	0.004478	0.002218	0.000414	0.001383	1	0.028445	0	0	0	5.90685	5.90685	0	0
72	1	1	50	1	2a	1	1.57	56	3.52	2.27	64.4886	1	90.1	0.495	0.094	0.415	0.03	1.006	0.727	4	1.006	0	1	1	2.97534	7.73151	1	1
61	2	0	0	2	1b	1	1.62	53	3.18	2.44	76.7296	0	92.6	0.032791	0.035822	0.033095	0.004975	0.08494	0.002092	1	0.035822	0	0	0	0.843836	0.843836	0	0
65	1	1	41	1	1c	1	1.64	64	2.76	2.03	73.5507	0	66.7	0.30281	0.335402	2.19125	0.015856	0.260412	0.140647	3	0.015856	0	0	0	8.19178	8.19178	0	0
59	2	0	0	2	1a	1	1.65	68	2.35	1.6	68.0851	1	62	0.004	0.012	0.003	0	0.004	0.001	3	0	0	0	1	9.43288	9.43288	0	0
53	2	0	0	2	1c	1	1.48	65	2.53	2.11	83.3992	0	103.3	0.000273	0	0	0.000123	0	0.000843	4	0	0	0	0	0.682192	0.934247	1	0
57	2	0	0	2	2a	1	1.46	59	2.75	2.14	77.8182	0	103	0.016	0.048	0	0.002	0	0.001	2	0	0	0	0	3.13699	10	1	0
61	1	1	20	3	2a	1	1.66	61	2.69	2.2	81.7844	0	67.5	0.232	0.389672	0.133698	0.042465	0.323112	0.146269	5	0.146269	0	0	0	1.79726	1.79726	0	0
64	2	0	0	2	2a	1	1.53	45	2.6	2.18	83.8462	0	97	0.009	0.045	0.019	0	0.003	0.002	2	0.019	0	0	0	4.50959	6.39452	1	0
67	1	1	60	1	2a	1	1.68	69	3.24	2.38	73.4568	0	75.4	3.007	4.515	0.515	2.17	5.102	0.967	1	4.515	1	1	0	1.49315	1.49315	0	0
68	1	0	0	1	2a	1	1.58	73	3.23	2.05	63.4675	1	102.3	1.181	1.277	0.124	0.36	1.693	0.97	4	1.693	1	1	1	10	10	0	0
54	1	1	10	1	1c	1	1.77	77	4.67	3.52	75.3747	0	86.9	0.023902	0.038236	0.021327	0.016058	0.024256	0.020405	1	0.038236	0	0	0	6.89315	6.89315	0	0
54	1	1	45	1	2a	1	1.78	74	3.91	2.51	64.1944	1	62.6	1.07979	0.763177	1.84517	0.30404	1.35305	0.243537	4	1.35305	1	1	1	3.79726	3.79726	0	0
72	1	1	50	1	2a	1	1.71	56	2.97	1.37	46.1279	1	48.5	9.57638	16.1113	7.59097	6.24157	10.8014	7.82973	4	10.8014	1	1	1	0.591781	1.08767	1	0
75	1	0	0	2	1a	1	1.7	74	2.63	1.66	63.1179	1	62.4	0.052537	0.021489	0.030507	0.011651	0.252298	0.005354	1	0.021489	0	0	1	10	10	0	0
59	1	0	0	2	1c	1	1.62	56	3.75	2.59	69.0667	1	82.6	0.061292	0.088765	0.192781	0.06644	0.019193	0.027644	1	0.088765	0	0	1	4.98904	4.98904	0	0
81	1	1	30	2	2a	2	1.63	66	2.88	1.56	54.1667	1	58.9	0.398701	0.727836	0.310267	0.167214	0.374164	0.381969	4	0.374164	0	0	1	1.03836	1.03836	0	0
64	1	1	20	1	1a	2	1.72	61	3.83	2.09	54.5692	1	60.3	11.7371	15.6118	4.95466	13.8197	18.4914	2.83632	4	18.4914	1	1	1	4.16438	4.96712	1	1
78	1	0	0	1	1b	1	1.62	57	3.09	1.74	56.3107	1	70	3.953	4.701	3.722	3.171	5.124	2.953	1	4.701	1	1	1	3.74247	3.74247	0	0
66	2	0	0	2	1b	1	1.56	57	2.37	1.77	74.6835	0	87.5	0.017	0	0	0	0.078	0.001	4	0.078	0	0	0	10	10	0	0
62	2	0	0	2	1b	1	1.52	55	2.51	2.12	84.4622	0	94	0.050122	0.068848	0.146652	0.030492	0.038926	0.020266	4	0.038926	0	0	0	2.43014	2.43014	0	0
76	1	1	30	2	2a	1	1.67	69	3.3	2.3	69.697	1	83.5	4.432	8.629	0.721	1.286	5.621	3.653	1	8.629	1	1	1	1.7726	1.7726	1	0
65	1	0	0	2	1b	1	1.73	75	4.05	3.38	83.4568	0	106.5	0.004988	0.004226	0.017268	0.000365	0.006965	0.000802	1	0.004226	0	0	0	5.43014	5.43014	0	0
61	1	0	0	2	1b	2	1.7	77	4.92	3.76	76.4228	0	110	0.071202	0.034171	0.105359	0.042095	0.109298	0.058432	5	0.058432	0	0	0	5.69315	5.69315	0	0
67	1	0	0	2	1b	1	1.73	50	3.33	1.76	52.8529	1	51.9	0.61797	0.661377	0.403588	0.321694	0.955327	0.661213	5	0.661213	0	0	1	5.01096	5.01096	0	0
68	1	1	40	2	1a	1	1.74	62	2.72	2.07	76.1029	0	60.8	0.182719	0.219814	0.406853	0.076465	0.252806	0.075429	4	0.252806	0	0	0	1.73973	3.18082	1	0
66	1	1	30	1	1c	1	1.6	65	3.62	2.54	70.1657	0	88.8	0.0934036	0.131467	0.195555	0.0088023	0.14264	0.0297063	3	0.0088023	0	0	0	2.82192	6.61644	1	0
65	1	1	20	1	2a	4	1.62	65	2.74	1.98	72.2628	0	67.1	0.118653	0.009548	0.110552	0.015712	0.092009	0.53132	5	0.53132	0	0	0	3.95616	3.95616	0	0
73	2	0	0	2	1a	1	1.59	60	2.82	2.34	82.9787	0	109	0.002	0.001	0.006	0.001	0.002	0	1	0.001	0	0	0	4.93425	4.93425	0	0
61	2	1	20	1	2a	1	1.55	49	3.17	2.31	72.8707	0	96.7	5.334	14.946	4.302	5.84	5.089	1.306	3	5.84	1	1	0	1.02192	1.02192	0	0
66	1	0	0	2	1c	2	1.71	62	3.03	2.23	73.5974	0	69.1	0.068565	0.048609	0.047106	0.080125	0.057837	0.089046	1	0.048609	0	0	0	6.66027	6.66027	0	0
74	2	0	0	2	is	1	1.56	48	2.2	1.69	76.8182	0	85.7	0.044	0.024	0.54	0.002	0.008	0.001	5	0.001	0	0	0	9.83014	9.83014	0	0
72	2	1	40	1	1b	1	1.5	54	2.07	1.66	80.1932	0	85.9	0.012	0.012	0.035	0.01	0.004	0.012	1	0.012	0	0	0	4.80822	4.80822	0	0
67	1	1	54	2	1a	1	1.71	75	4.45	3.37	75.7303	0	102.2	0.083262	0.32109	0.059169	0.000887	0.058803	0.04578	1	0.32109	0	0	0	8.87671	8.87671	0	0
84	1	1	25	2	1b	2	1.63	48	3.36	1.92	57.1429	1	85.3	1.72128	2.63436	5.10374	0.882913	1.19659	0.439588	4	1.19659	1	1	1	0.120548	0.120548	0	0
74	2	1	60	1	1a	2	1.58	53	3.29	1.84	55.9271	1	100.4	5.87565	6.68975	4.24423	5.21008	5.19572	8.64803	3	5.21008	1	1	1	5.13973	7.07	1	0
69	1	1	50	1	1c	1	1.65	61	4.24	2.88	67.9245	1	98.5	2.36632	2.57032	2.49751	2.37472	2.41474	2.08255	5	2.08255	1	1	1	6.08493	6.08493	0	0
57	1	1	40	1	2a	2	1.67	52	3.61	3.32	91.9668	0	97.1	1.01988	0.822467	0.209547	0.420341	0.481777	2.50001	4	0.481777	1	0	0	0.460274	0.460274	0	0
50	2	0	0	3	1b	1	1.57	51	2.82	2.03	71.9858	0	74.5	0.013	0.055	0.002	0	0	0	2	0.002	0	0	0	3.57808	3.57808	0	0
67	1	1	80	2	1c	1	1.69	80	3.69	2.96	80.2168	0	92.2	0.495	0.094	0.418	0.035	1.004	0.73	5	0.73	0	0	0	2.07123	2.07123	0	0
76	2	0	0	2	1a	2	1.47	61	2.17	1.65	76.0369	0	96.6	0.026337	0.007287	0.479208	0.03424	0.005154	0.000669	3	0.03424	0	0	0	1.43288	1.43288	0	0
77	2	0	0	2	1a	2	1.43	48	1.75	1.3	74.2857	0	82.9	0.01439	0.003717	0.002466	0.044457	0.001787	0	3	0.044457	0	0	0	7.87945	7.87945	0	0
68	1	1	40	1	2a	1	1.74	75	3.28	2.1	64.0244	1	61.8	4.19442	5.69462	4.59435	2.93673	4.63484	3.15238	4	4.63484	1	1	1	6.42192	8.184	0	0
76	1	1	15	1	1c	1	1.56	55	2.06	1.23	59.7087	1	53.7	1.9102	3.01607	1.02916	1.04907	3.64848	0.212257	3	1.04907	3	1	1	3.83562	3.83562	0	0
46	2	1	0.01	2	2a	1	1.52	70	3.06	2.59	84.6405	0	99.9	0.002	0.001	0.003	0.004	0.001	0	4	0.001	0	0	0	7.85753	7.85753	0	0
70	2	0	0	2	1a	1	1.5	56	2.28	1.84	80.7018	0	98.8	0	0	0	0	0	0.001	1	0	0	0	0	7.89041	7.89041	0	0
66	1	1	60	2	1c	2	1.73	65	4.35	2.53	58.1609	1	74.7	0.798	1.481	0.765	0.272	1.38	0.251	5	0.251	0	0	1	1.01644	1.01644	0	0
82	1	1	62	2	1c	2	1.69	79	2.87	1.65	57.4913	1	60.4	0.396217	0.425695	0.463662	0.550305	0.36215	0.179983	5	0.179983	0	0	1	3.72329	3.72329	0	0
52	1	1	15	2	1a	1	1.76	78	4.27	3.04	71.1944	0	77.1	0.259179	0.583461	0.453522	0.05529	0.309197	0.028639	5	0.028639	0	0	0	6.72877	6.72877	0	0
65	1	1	45	1	1b	2	1.75	75	4.59	3.22	70.1525	0	89	8.712	20.378	2.088	2.964	11.046	3.126	3	2.964	1	1	0	4.61918	4.61918	0	0
78	1	1	15	1	1c	2	1.69	60.3	2.58	1.95	75.5814	0	69.2	2.32262	5.51173	3.25317	1.44965	3.41107	1.76027	5	1.76027	1	1	0	3.70959	3.70959	0	0
70	1	1	50	1	1c	1	1.62	60	2.66	1.72	64.6617	1	61.8	3.12297	0.567414	1.32155	2.49491	1.213	7.41598	1	0.567414	1	0	1	1.96986	1.96986	0	0
59	1	0	0	2	1c	1	1.67	78	3.08	2.33	75.6494	0	69.1	0.013198	0.014323	0.042086	0.013709	0.002198	0.001461	4	0.002198	0	0	0	8.06027	8.71233	1	0
78	1	1	100	1	1b	1	1.58	50	2.52	1.43	56.746	1	57.4	4.6131	3.83453	7.06374	5.83942	3.89467	4.26041	5	4.26041	1	1	1	2.55068	4.91233	1	0
68	1	1	44	2	2a	1	1.76	80	4.11	2.46	59.854	1	70.3	0.966	0.698	1.614	0.636	1.058	1.108	3	0.636	0	0	1	4.5863	5.69589	1	0
67	1	1	25	2	2a	1	1.68	61	3.08	1.94	62.987	1	61.2	2.24588	1.93723	0.444873	2.19384	3.15695	3.47914	1	1.93723	1	1	1	5	5	0	0
60	2	0	0	2	2a	1	1.58	52	4.19	2.86	68.2578	1	98.8	0.002049	0.000394	0.003819	0.004639	0	0.002108	5	0.002108	0	0	1	3.96986	3.96986	0	0
58	1	1	75	1	1b	1	1.7	52	3.39	1.81	53.3923	1	50.9	13.2444	19.6602	10.0931	23.3968	4.04848	18.0731	1	19.6602	1	1	1	2.88493	2.88493	0	0
76	1	1	25	1	1a	1	1.67	67	2.92	1.93	66.0959	1	81.5	0.028493	0.020335	0.155218	0.011383	0.014901	0.008554	3	0.011383	0	0	1	6.69589	6.69589	0	0
74	1	0	0	1	1a	1	1.63	54	3.75	1.64	43.7333	1	61.8	12.707	23.352	7.879	7.83	26.254	9.297	5	9.297	1	1	1	5.09315	5.27397	1	1
73	1	1	30	1	2a	2	1.66	75	1.91	1.67	87.4346	0	58.2	0.007554	0.010932	0	0.002898	0.017559	0.001733	1	0.010932	0	0	0	0.767123	1.99726	1	0
57	2	1	30	2	1a	1	1.55	56	2.75	1.91	69.4545	1	77	0.175097	0.179263	0.210045	0.173025	0.066539	0.287801	1	0.179263	0	0	1	5.26849	5.26849	0	0
71	1	1	30	2	1c	1	1.75	76	3.44	2.63	76.4535	0	78.5	2.385	2.815	0.318	2.631	2.352	1.746	3	2.631	1	1	0	0.843836	0.843836	0	0
58	1	1	40	2	1b	1	1.76	72	3.96	3.02	76.2626	0	79.3	0.391	0.381	0.95	0.056	0.623	0.133	4	0.623	0	0	0	3.9589	3.9589	0	0
67	1	1	30	2	is	1	1.68	62	4.4	3.2	72.7273	0	101.2	0.238	0.18	0.6	0.135	0.207	0.266	3	0.135	0	0	0	5.2411	5.2411	0	0
62	1	1	40	2	1a	1	1.64	53	3.81	2.4	62.9921	1	76.5	0.383	0.533	0.207	0.176	0.696	0.12	3	0.176	0	0	1	0.252055	0.252055	0	0
58	2	0	0	3	2a	1	1.5	58	2.32	1.83	78.8793	0	80.3	0.012232	0.028106	0.018168	0.007737	0.006401	0.007458	4	0.006401	0	0	0	1.18356	8.184	1	0
72	1	1	40	1	1a	2	1.67	58	2.95	0.94	31.8644	1	31.8	5.297	6.798	2.641	8.216	2.49	8.216	1	6.798	1	1	1	5.82466	5.82466	0	0
75	1	1	70	3	1a	1	1.64	48	3.66	2.4	65.5738	1	109	0.05015	0.103707	0.060027	0.019288	0.062941	0.014959	1	0.103707	0	0	1	1.66027	4.38356	1	0
76	1	0	0	2	1c	1	1.56	52	2.66	1.81	68.0451	1	80.3	1.73994	1.398	1.481	1.476	1.813	1.591	4	1.813	1	1	1	3.01644	3.01644	0	0
69	1	0	0	2	1c	1	1.75	59	2.86	2.01	70.2797	0	63.5	0.024261	0.012064	0.0027	0.004696	0.01629	0.081357	1	0.012064	0	0	0	2.28767	2.28767	0	0
73	1	1	10	1	2a	1	1.68	66	3.64	2.88	79.1209	0	97.6	0.334945	0.664169	0.446324	0.123582	0.304322	0.027363	3	0.123582	0	0	0	2.43288	2.43288	0	0
72	1	0	0	2	2a	1	1.7	73	3.69	2.34	63.4146	1	75.9	2.764	4.999	2.29	2.083	2.317	2.247	4	2.317	1	1	1	2.8137	2.8137	0	0
64	1	0	0	1	2a	1	1.72	74	2.91	1.87	64.2612	1	55.4	0.005	0.004	0.022	0.002	0	0.002	3	0.002	0	0	1	5.50959	5.50959	0	0
63	2	0	0	2	1b	1	1.49	49	2.39	1.85	77.4059	0	86.9	0.025736	0.042134	0.149522	0.003345	0.01224	0.007432	4	0.01224	0	0	0	7.27123	7.27123	0	0
63	2	0	0	2	1a	1	1.6	66	3.26	2.5	76.6871	0	97.4	0.031	0.023	0.036	0.012	0.055	0.037	1	0.023	0	0	0	5.01918	5.01918	0	0
70	1	0	0	2	1a	1	1.69	84	3.97	2.91	73.2997	0	92.7	0.235	0.234	1.091	0.059	0.169	0.196	5	0.196	0	0	0	1.03562	1.03562	0	0
70	2	0	0	2	1a	1	1.42	55	1.6	1.29	80.625	0	85.6	0.007845	0.026017	0.00131	0.004453	0.001552	0.00071	3	0.004453	0	0	0	2.88493	7.54795	1	0
56	1	1	35	1	1b	1	1.71	80	3.17	2.32	73.1861	0	64.4	1.019	1.014	1.85	1.001	1.015	1.005	5	0.905	1	0	0	9.99178	9.99178	0	0
76	1	1	40	1	1a	1	1.7	72	3.07	2.38	77.5244	0	89.5	0.005052	0.001029	0.002434	0.004702	0.008254	0.009895	4	0.008254	0	0	0	8.39726	8.39726	0	0
61	2	1	20	2	1b	1	1.75	73	4.82	3.28	68.0498	1	89.3	0.208656	0.196758	0.28551	0.269536	0.242523	0.094584	4	0.242523	0	0	1	2.96712	2.96712	0	0
79	1	1	10	1	1b	2	1.7	68	3.56	2.75	77.2472	0	97.4	2.09	2.592	0.785	1.888	2.069	2.229	4	2.069	1	1	0	1.69041	1.69041	0	0
39	1	1	15	2	1c	1	1.63	60	3.83	3.17	82.7676	0	87.5	0.065	0.008	1.493	0	0.022	0.005	5	0.005	0	0	0	10	10	0	0
70	1	1	75	1	1b	1	1.64	59	4	2.45	61.25	1	104	1.208	3.075	0.228	0.702	0.6	1.116	3	0.702	1	0	1	7.44658	7.44658	0	0
47	2	0	0	2	1c	1	1.56	61	3.26	2.36	72.3926	0	87	0.051254	0.025818	0.110706	0.006709	0.07988	0.047796	3	0.006709	0	0	0	4.71781	4.71781	0	0
68	1	1	7	2	1b	2	1.65	90	2.46	1.75	71.1382	0	58.4	0.234215	0.18097	0.429436	0.039869	0.451484	0.135046	3	0.039869	0	0	0	3.03014	3.03014	0	0
72	1	1	23	1	1a	1	1.74	68	3.29	2.35	71.4286	0	80	0.293	0.002	0.019	0.709	0.01	0.917	1	0.002	0	0	0	6.51781	10	1	0
50	1	1	12.5	1	1b	1	1.64	60	3.91	2.93	74.9361	0	100	0.055586	0.061816	0.126641	0.056053	0.042787	0.027409	1	0.061816	0	0	0	4.86301	4.86301	0	0
61	1	1	40	1	1b	1	1.68	61	3.69	2.34	63.4146	1	81	0.035	0.061	0.055	0	0	0	1	0.061	0	0	1	5.58904	5.58904	0	0
76	1	1	50	1	1c	2	1.64	57	3.19	1.96	61.442	1	74.9	1.57245	2.99455	0.46141	1.23331	1.96117	0.133736	3	1.23331	1	1	1	0.945205	3.78904	1	0
74	2	0	0	2	min	2	1.55	65	2.64	1.87	70.8333	0	91.3	0.06447	0.091244	1.06008	0.003928	0.010217	0.013704	3	0.003928	0	0	0	5.46575	5.46575	0	0
62	1	1	40	2	1b	1	1.72	77	4.14	2.61	63.0435	1	74.3	0.017	0.02	0.004	0	0.038	0	2	0.004	0	0	1	9.42192	9.42192	0	0
51	1	1	25	2	1c	1	1.65	55	4.18	3.02	72.2488	0	100	2.835	8.657	2.622	2.894	3.752	2.381	1	8.657	1	1	0	5.56438	5.56438	0	0
72	1	1	40	2	min	1	1.73	75	3.08	2.14	69.4805	1	66.4	2.93634	3.20666	6.16919	1.7496	3.18129	2.01016	1	3.20666	1	1	1	2.01918	2.01918	0	0
60	1	1	35	3	1c	1	1.67	59	3.51	2.81	80.057	0	84.1	8.49427	14.0585	2.91124	2.84103	8.63693	2.4452	5	2.4452	1	1	0	3.86849	3.86849	0	0
43	2	0	0	2	1b	1	1.55	53	2.79	2.31	82.7957	0	83.9	0.003	0.002	0.003	0.002	0.005	0	4	0.005	0	0	0	1.83288	1.83288	0	0
72	1	0	0	2	1c	1	1.63	64	3.11	2.24	72.0257	0	81.2	4.823	9.449	1.941	4.39	3.211	4.084	1	9.449	1	1	0	1.78082	1.78082	0	0
43	2	0	0	2	1a	2	1.61	55	3.48	2.81	80.7471	0	94.9	0.209223	0.183971	0.329073	0.034234	0.552613	0.092375	1	0.183971	0	0	0	2.91507	2.91507	0	0
69	1	1	40	1	1c	1	1.69	74	3.22	2.7	83.8509	0	86.1	0.037	0.031	0.096	0.036	0.029	0.01	1	0.031	0	0	0	2.33425	2.33425	0	0
65	1	1	40	2	1b	1	1.6	66	2.5	1.82	72.8	0	64.2	0.044855	0.112506	0.049673	0.014527	0.051911	0.017232	2	0.049673	0	0	0	3.59452	3.59452	0	0
77	1	1	40	1	2a	1	1.77	66	2.59	1.93	74.5174	0	60	0.013	0.017	0.005	0.028	0.002	0.01	3	0.028	0	0	0	2.01644	2.01644	0	0
74	1	1	30	2	1a	2	1.67	68	3.93	2.69	68.4478	1	88.1	0.111002	0.191529	0.247962	0.057823	0.063294	0.029947	4	0.063294	0	0	1	4.58904	4.58904	0	0
67	2	0	0	2	1b	1	1.64	85	3.15	2.39	75.873	0	93.4	0.098194	0.056393	0.148388	0.052079	0.101562	0.16486	4	0.101562	0	0	0	4.39452	4.39452	0	0
81	1	1	45	1	1b	2	1.66	69	3.18	2.17	68.239	1	79	0.398701	0.727836	0.310267	0.167214	0.374164	0.381969	3	0.167214	0	0	1	5.01096	5.01096	0	0
66	2	0	0	2	1b	1	1.56	54	2.83	2.21	78.0919	0	95.8	0.001	0	0	0.001	0	0	3	0.001	0	0	0	2.27123	2.27123	0	0
70	2	0	0	2	1a	1	1.59	60	1.89	1.38	73.0159	0	59.9	0.007721	0.003066	0.010876	0.003461	0.018892	0.002048	1	0.003066	0	0	0	4.87397	4.87397	0	0
63	2	0	0	2	1a	2	1.49	49	2.39	1.85	77.4059	0	86.9	0.034546	0.01013	0.246795	0.006485	0	0.008881	4	0	0	0	0	2.2411	6.69041	1	0
81	1	1	75	1	1c	1	1.7	75	3.03	1.9	62.7063	1	64.6	0.056955	0.032034	0.241804	0.017672	0.082837	0.011836	4	0.082837	0	0	1	4.31233	4.35616	1	0
79	1	1	50	2	min	2	1.7	68	3.56	2.75	77.2472	0	97.4	0.099	0.142	0.173	0.072	0.094	0.056	1	0.142	0	0	0	6.35068	6.35068	0	0
45	1	1	10	2	is	1	1.66	78	4.51	3.8	84.2572	0	104.4	0.085708	0.120002	0.447365	0.095332	0.033615	0.003617	3	0.095332	0	0	0	6.96438	6.96438	0	0
59	1	1	40	2	1b	2	1.86	76	3.82	2.85	74.6073	0	67.2	3.0185	12.071	0.453552	0.085257	0.728469	0.280119	4	0.728469	1	0	0	1.47671	1.47671	0	0
59	1	1	10	2	1a	1	1.72	58	4.09	3.32	81.1736	0	92.3	0.600587	0.079535	0.428789	1.98967	0.107288	0.709674	4	0.107288	0	0	0	5.16438	5.16438	0	0
59	1	1	60	1	1a	1	1.59	63	3.65	2.55	69.863	1	85	1.19448	0.377759	1.80234	0.396908	1.65094	2.01502	1	0.377759	1	0	1	7.28219	7.28219	0	0
66	1	1	40	2	1b	1	1.68	66	3.52	2.76	78.4091	0	88.3	1.2	1.096	1.77	0.544	2.116	0.817	3	0.544	1	0	0	7.01096	7.01096	0	0
68	2	0	0	2	1b	1	1.53	54	3.03	2.82	93.0693	0	131.4	0.000784	0.000204	0.000748	0.000205	0.001845	0.000425	3	0.000205	0	0	0	1.25479	1.25479	0	0
78	2	0	0	2	1c	1	1.52	44	2.67	2.01	75.2809	0	109.9	0.00026	0	0	0	0	0.000981	4	0	0	0	0	3.3863	3.3863	0	0
79	2	0	0	2	1c	1	1.5	49	2.28	1.93	84.6491	0	111.8	0.181713	0.438183	0.174342	0.088035	0.096644	0.087414	3	0.088035	0	0	0	4.37808	4.37808	0	0
80	1	0	0	1	is	2	1.68	62	2.12	1.76	83.0189	0	65.4	0.819887	1.30644	0.146539	0.392896	1.23712	0.385587	3	0.392896	0	0	0	1.93425	1.93425	1	0
79	2	0	0	2	Min	2	1.54	61	2.29	1.88	82.0961	0	95.9	0.102159	0.049657	0.40392	0.095506	0.045885	0.106743	4	0.045885	0	0	0	3.44384	3.44384	0	0
72	1	1	50	1	2a	1	1.65	58	3.07	2.08	67.7524	1	72	2.13418	2.17885	2.02881	2.12259	2.23701	2.01034	4	2.23701	1	1	1	3.90959	4.19452	1	0
64	2	0	0	2	1c	1	1.67	71	2.68	2.05	76.4925	0	74.8	0.004331	0.008438	0.005017	0.00111	0.002495	0.006284	5	0.006284	0	0	0	5.25479	5.25479	0	0
78	1	0	0	2	2a	1	1.63	56	2.46	1.86	75.6098	0	73.2	0.376	1.10598	0.415011	0.019108	0.04339	0.526673	4	0.04339	0	0	0	4.47397	4.47397	0	0
57	1	1	20	2	1a	1	1.72	61	3.67	2.73	74.3869	0	84	6.22424	8.55171	2.49196	3.20693	7.07517	4.7734	3	3.20693	1	1	0	3.50959	8.76712	1	0
69	1	1	30	2	1a	1	1.75	57	4.02	2.44	60.6965	1	71.5	3.96857	6.35703	4.58814	3.50403	3.83809	1.99054	3	3.50403	1	1	1	7.31233	10	0	0
41	2	0	0	2	1b	2	1.62	63	2.94	2.44	82.9932	0	80.5	0.014	0.006	0.047	0.003	0.031	0.002	3	0.003	0	0	0	4.34521	4.34521	0	0
69	2	0	0	2	1b	1	1.54	78	2.83	2.45	86.5724	0	104	0	0	0	0	0	0	3	0	0	0	0	10	10	0	0
66	2	0	0	2	2a	1	1.49	61	2.65	2.21	83.3962	0	107.4	0.001	0	0	0	0.002	0.003	4	0.002	0	0	0	3.31233	3.31233	0	0
60	1	1	30	1	1b	1	1.58	52	4.19	2.86	68.2578	1	98.8	1.02852	1.11034	1.0117	1	1.00205	1.01009	5	1.01009	1	1	1	5.03836	5.03836	0	0
72	1	1	45	1	1c	1	1.63	67	2.71	2.25	83.0258	0	97.9	0.02	0.016	0.019	0.01	0.028	0.025	4	0.028	0	0	0	3.45479	3.45479	0	0
66	2	0	0	2	1b	2	1.56	64	2.75	2.13	77.4545	0	92.5	0.002016	0	0	0	0.007005	0	4	0.007005	0	0	0	6.30959	6.30959	0	0
70	1	1	20	1	1c	1	1.56	63	3.19	1.59	49.8433	1	63.3	5.84073	8.20504	1.97955	5.46132	6.30841	4.3626	5	4.3626	1	1	1	4.14521	4.14521	0	0
70	1	0	0	2	1b	2	1.69	57	4.01	2.76	68.8279	1	103	2.552	8.479	1.649	0.472	8.163	1.056	1	8.20504	1	1	1	3.06849	3.10959	1	1
80	1	1	30	2	1b	2	1.64	62	3.71	2.18	58.7601	1	83	0.888274	1.301	2.49438	0.093833	1.02904	0.26416	3	0.093833	0	0	1	3.7589	3.7589	0	0
72	1	1	15	2	2a	1	1.64	65	2.91	2.29	78.6942	0	93	0.008	0.001	0	0.001	0.011	0.022	4	0.011	0	0	0	5.00548	5.00548	0	0
74	1	1	50	2	1a	2	1.73	63	4.05	2.33	57.5309	1	74	2.423	8.918	1.47	0.933	1.516	2.441	2	1.47	1	1	1	4.90685	4.90685	0	0
64	1	1	30	2	2a	1	1.57	54	2.17	1.57	72.3502	0	56.8	0.018396	0.023067	0.052516	0.005459	0.012106	0.002673	3	0.005459	0	0	0	0.980822	0.980822	0	0
73	2	1	10	3	2a	1	1.46	45	2	1.09	54.5	1	62.1	0.182	0.373	0.241	0.054	0.194	0.001	1	0.373	0	0	1	0.441096	0.441096	0	0
69	1	1	60	1	2a	1	1.61	64	3.05	2.18	71.4754	0	78.6	4.40021	5.83946	3.87585	2.44583	6.30342	1.19965	3	2.44583	1	1	0	1.23014	2.09589	1	0
55	2	0	0	2	1b	1	1.54	54	2.79	2.38	85.3047	0	95.6	0.021587	0.073757	0.0427	0.001045	0.007818	0.001963	1	0.073757	0	0	0	5.33425	5.33425	0	0
76	1	0	0	2	1a	1	1.47	53	3.1	2.18	70.3226	0	156	0.092	0.053	0.514	0.1	0.061	0.049	1	0.053	0	0	0	7.30411	7.30411	0	0
74	2	0	0	2	2a	1	1.48	44	2.42	1.5	61.9835	1	83.1	0.068837	0.003906	0.594934	0.102484	0.018799	0.000637	2	0.594934	0	0	1	5.78904	5.78904	0	0
78	1	1	50	1	2a	1	1.55	54	2.61	1.62	62.069	1	99.1	5.444	5.519	2.294	8.048	4.504	5.715	5	5.715	1	1	1	6.92877	6.92877	0	0
78	1	1	45	2	1b	1	1.61	58	2.12	1.62	76.4151	0	66	0.173	0.025	0.062	0.028	0.467	0.002	1	0.025	0	0	0	5.51233	5.51233	0	0
78	1	1	65	2	1c	1	1.68	56	3.69	1.75	47.4255	1	63.4	7.82902	9.6669	1.0142	5.35665	10.3608	5.87848	1	9.6669	1	1	1	1.75068	1.75068	0	0
73	1	1	10	1	2a	1	1.62	70	3.08	2.45	79.5455	0	90.2	0.016056	0.031257	0.012172	0.014955	0.004881	0.018866	3	1.01496	0	0	0	0.690411	2.6274	1	0
84	1	1	60	2	1b	2	1.61	58	2.17	1.61	74.1935	0	72.9	3.199	3.918	3.055	1.555	4.083	2.438	5	2.438	1	1	0	1.09315	1.09315	0	0
75	1	1	11	2	1b	1	1.68	58	3.62	2.34	64.6409	1	81.1	6.492	10.355	4.85	6.965	4.711	3.541	3	6.965	1	1	1	1.54521	1.54521	0	0
82	1	1	20	2	is	2	1.61	59	2.13	1.03	48.3568	1	38.6	0.011745	0.011857	0.020156	0.014414	0.002771	0.015557	1	0.011857	0	0	1	9.30411	9.30411	0	0
64	1	1	30	2	min	1	1.69	68	3.73	3.05	81.7694	0	88.9	0.119	0.078	0.178	0.05	0.157	0.166	1	0.078	0	0	0	4.53973	4.53973	0	0
62	1	1	15	2	1a	1	1.72	77	4.14	2.61	63.0435	1	74.3	0.167576	0.051321	0.676628	0.03706	0.295776	0.121265	4	0.295776	0	0	1	5.00548	5.00548	0	0
76	1	1	40	1	2a	1	1.65	64	3.37	1.49	44.2136	1	55.1	2.73214	4.10637	3.44347	2.11096	3.15401	0.332574	4	3.15401	1	1	1	0.145205	0.145205	0	0
63	2	0	0	2	1a	1	1.47	49	2.4	1.66	69.1667	1	80.6	0.654	0.552	1.473	0.328	0.405	1.064	2	1.473	0	1	1	6.69315	8.419	0	0
71	2	0	0	2	1b	2	1.34	47	1.29	1.08	83.7209	0	62	0	0.001	0	0.001	0.001	0	1	0.001	0	0	0	0.613699	0.613699	0	0
68	1	1	20	3	2a	1	1.61	61	2.58	1.82	70.5426	0	65.7	0.102344	0.042133	0.095815	0.026237	0.269713	0.009862	2	0.095815	0	0	0	3.90959	3.90959	0	0
73	2	0	0	1	2a	3	1.48	54	2.88	2.13	73.9583	0	116.2	0.034639	0.015107	0.053445	0.023255	0.025644	0.064232	3	0.023255	0	0	0	2.5726	2.63014	1	0
58	2	0	0	2	is	1	1.5	58	2.32	1.83	78.8793	0	80.3	0.003	0.007	0.006	0	0	0	3	0	0	0	0	2.91233	9.27123	1	0
75	2	0	0	2	min	2	1.5	58	2.24	1.57	70.0893	0	84.3	0.04	0.003	0.003	0.001	0.082	1.101	4	0.082	0	0	0	1.65479	1.65479	0	0
66	2	0	0	2	2a	2	1.5	42	1.74	1.17	67.2414	1	55.3	0.098405	0.005957	0.050003	0.067574	0.378553	0.006692	4	0.378553	0	0	1	1.11233	1.11233	0	0
64	2	0	0	2	1a	1	1.57	66	2.8	2.29	81.7857	0	103.9	0.006	0.016	0	0.001	0.01	0.001	4	0.01	0	0	0	7.66575	7.66575	0	0
54	2	0	0	2	2a	1	1.6	63	3.26	2.58	79.1411	0	105	1.625	0.187	0.298	0.16	0.077	0.035	1	0.187	0	0	0	10	10	0	0
71	1	1	40	1	1a	2	1.62	70	3.68	2.45	66.5761	1	89.2	0.208251	0.098227	0.142517	0.008237	0.077467	0.945868	1	0.098227	0	0	1	5.72877	5.72877	0	0
49	1	1	30	2	1c	1	1.63	70	3.89	3.24	83.2905	0	93.9	0.098	0.094	0.106	0.031	0.17	0.088	4	0.17	0	0	0	5.16438	5.16438	0	0
74	1	1	20	1	1b	2	1.57	55	1.88	1.1	58.5106	1	45.6	0.166	0.371	0.225	0.001	0.13	0.064	3	0.001	0	0	1	0.849315	0.849315	0	0
56	1	0	0	3	2a	1	1.62	68	2.93	2.17	74.0614	0	81	0.041	0.036	0.153	0.037	0.02	0.038	2	0.153	0	0	0	2.32329	3.21096	1	1
66	1	1	20	2	2a	3	1.51	47	2.74	1.89	68.9781	1	78.1	1.69349	0.147963	0.186172	0.847675	2.15005	0.361703	3	0.847675	1	0	1	4.86849	4.86849	0	0
58	2	0	0	2	1a	1	1.51	53	2.79	2.47	88.5305	0	106.5	0.004385	0.001107	0	0.000368	0.001205	0.018212	1	0.001107	0	0	0	5.23836	5.23836	0	0
67	2	0	0	2	1b	1	1.55	67	2.85	2.35	82.4561	0	113	0.008	0	0.009	0.011	0.006	0.011	1	0	0	0	0	4.92877	4.92877	0	0
68	1	0	0	2	1b	1	1.71	80	3.37	2.4	71.2166	0	72.6	0.038753	0.013488	0.031393	0.018169	0.056336	0.103192	4	0.056336	0	0	0	5.56986	5.56986	0	0
72	2	0	0	2	2a	1	1.52	54	1.89	1.44	76.1905	0	76.7	0.001926	0.00042	0.016544	0.000292	0.000428	0.00057	2	0.016544	0	0	0	4.10959	6.91781	1	1
77	1	0	0	1	2a	1	1.73	66	4.51	2.64	58.5366	1	87.1	0.909305	3.19455	0.052391	0.090821	0.851444	0.072936	5	0.072936	0	0	1	2.75068	2.75068	0	0
78	1	1	60	1	1b	1	1.65	63	2.93	2.04	69.6246	1	93.5	0.01	0.006	0.048	0.001	0.008	0	1	0.006	0	0	1	3.85479	3.85479	0	0
73	2	0	0	2	2a	1	1.55	61	2.95	2.16	73.2203	0	101.2	0.005	0.01	0.013	0	0.002	0	3	0	0	0	0	0.994521	2.03562	1	1
72	1	1	30	2	1b	1	1.6	60	3.07	2.19	71.3355	0	79.1	0.039732	0.018612	0.081389	0	0.053125	0.064791	4	0.053125	0	0	0	3.33973	9.38082	1	0
71	1	1	20	3	1a	2	1.58	50	2.93	2.11	72.0137	0	84.7	12.483	16.2698	11.3369	10.8215	9.95996	13.4421	3	10.8215	1	1	0	5.60548	5.60548	0	0
65	1	1	30	2	1c	1	1.79	72	5.05	2.65	52.4752	1	73.4	10.3233	12.4057	5.10096	4.76065	21.0572	1.17046	4	21.0572	1	1	1	3.61918	3.61918	0	0
63	1	1	15	2	1a	1	1.58	41	3.49	1.95	55.8739	1	68.9	5.666	12.888	1.84	1.813	7.903	0.97	4	7.903	1	1	1	1.45479	3.81096	1	1
76	1	0	0	2	2a	1	1.69	61	3.09	2.63	85.1133	0	91.1	0.112	0.095	0.144	0.149	0.132	0.026	1	0.095	0	0	0	2.92329	2.92329	0	0
61	2	0	0	2	1b	2	1.5	59	2.52	2.02	80.1587	0	91.3	0.060553	0.31228	0.032895	0.005941	0.001725	0.000348	1	0.31228	0	0	0	5.04932	5.04932	0	0
78	2	1	15	3	2a	1	1.51	59	2	1.69	84.5	0	81.8	0.004	0	0.011	0	0.006	0.005	1	0	0	0	0	5.54795	5.54795	0	0
77	1	1	25	2	1b	1	1.71	56	3.85	1.9	49.3506	1	71.3	0.017	0.017	0.047	0.007	0.017	0.007	5	0.007	0	0	1	10	10	0	0
80	2	1	25	1	2a	1	1.53	44	2.08	1.53	73.5577	0	84.6	3.55795	4.72819	2.44375	3.42359	4.0417	2.25612	3	3.42359	1	1	0	0.821918	0.821918	0	0
69	2	0	0	2	2a	1	1.51	67	1.93	1.39	72.0207	0	68.1	0.143	0.028	0.3	0	0.603	0.003	3	0	0	0	0	1.01644	1.52603	1	0
42	1	1	10	2	1b	1	1.58	57	3.48	2.42	69.5402	1	71.2	0.266579	0.121964	0.372478	0.247503	0.404618	0.244192	1	0.121964	0	0	1	1.41644	1.41644	0	0
71	2	0	0	2	2a	1	1.56	65	2.89	2.26	78.2007	0	97.2	0.005028	0.00183	0.004309	0.003187	0.005402	0.010026	3	0.003187	0	0	0	2.86575	2.86575	1	0
69	1	1	40	3	1b	2	1.7	57	4.33	3.5	80.8314	0	109.9	1.43639	1.52404	0.176006	0.146943	3.78577	0.303323	1	1.52404	1	1	0	1.98082	1.98082	0	0
73	2	0	0	2	1b	1	1.46	50	1.49	1.23	82.5503	0	70.8	0.002395	0	0.018151	0.000227	0.000605	0.00037	4	0.000605	0	0	0	2.33699	2.33699	0	0
75	1	1	15	1	2a	1	1.62	62	3.18	2.2	69.1824	1	106.6	0.072	0.262	0.033	0.016	0.084	0.01	1	0.262	0	0	1	2.92603	2.92603	1	1
71	1	0	0	2	1a	1	1.68	66	4.06	3.17	78.0788	0	104.9	0.579023	0.436097	0.603235	0.381902	0.777839	0.651085	3	0.381902	0	0	0	2.18356	2.18356	0	0
59	1	0	0	1	1b	1	1.72	87	3.92	2.96	75.5102	0	91.7	0.032143	0.001713	0.048331	0.037698	0.058292	0.007586	4	0.058292	0	0	0	0.630137	10	1	0
77	2	0	0	2	min	1	1.42	46	1.88	1.23	65.4255	1	81.6	0.034025	0.048946	0.032473	0.004962	0.056835	0.024098	5	0.024098	0	0	1	4.78356	4.78356	0	0
74	2	0	0	2	1c	1	1.54	59	2.63	1.72	65.3992	1	85.3	0.001	0	0.008	0	0.001	0	4	0.001	0	0	1	4.47123	4.47123	0	0
74	1	1	50	2	2a	1	1.67	56	3.61	1.72	47.6454	1	72.6	0.313	0.155	1.168	0.36	0.262	0.043	5	0.043	0	0	1	7.0411	7.0411	0	0
65	1	1	60	1	2a	1	1.61	59	2.88	1.8	62.5	1	61.1	0.778345	0.515055	0.661425	0.498558	1.38021	0.651987	3	0.498558	0	0	1	2.14795	2.14795	0	0
75	1	1	40	1	1c	2	1.55	56	3.16	0.78	24.6835	1	34.1	10.851	10.084	5.207	11.273	8.644	19.116	5	19.116	1	1	1	1.35616	6.19178	1	0
73	1	1	120	3	2a	1	1.61	51	3.46	2.5	72.2543	0	118	2.6	0.874	0.24	1.22	3.962	5.199	5	5.199	1	1	0	1.61918	1.76986	1	1
70	1	1	100	1	1b	1	1.74	65	4.07	2.14	52.5799	1	64.3	9.12492	11.643	2.45093	3.68309	10.9094	12.2957	4	10.9094	1	1	1	1.74795	1.74795	0	0
55	2	0	0	2	is	2	1.6	57	3.08	2.54	82.4675	0	94	0.054	0.051	0.194	0.008	0.099	0.006	1	0.051	0	0	0	0.873973	0.873973	0	0
70	2	0	0	2	min	2	1.5	55	2.38	1.92	80.6723	0	99.6	0.007884	0.007193	0.034475	0.006865	0.003563	0.000918	4	0.003563	0	0	0	3.73151	3.73151	0	0
68	2	0	0	2	is	1	1.51	54	2.2	1.74	79.0909	0	83.8	0.017	0.003	0.037	0.021	0.014	0.003	5	0.003	0	0	0	8.50137	8.50137	0	0
69	1	0	0	1	1b	1	1.66	57	3.41	2.22	65.1026	1	88	0.545421	0.617451	0.730962	0.321037	1.02002	0.092156	1	1.02002	0	1	1	2.93151	4.10411	1	1
67	1	1	40	1	1b	2	1.68	81	3.98	2.78	69.8492	1	87	0.234	0.413	0.046	0.058	0.408	0.032	4	0.408	0	0	1	1.57808	1.57808	0	0
70	1	1	10	2	1b	1	1.6	63	2.95	2.25	76.2712	0	81.4	0.013	0.027	0	0	0.044	0.002	1	0.027	0	0	0	6.11507	6.11507	0	0
55	2	0	0	2	2a	1	1.59	58	3.66	3.01	82.2404	0	108.9	0.03	0.028	0.195	0.004	0.004	0.009	4	0.004	0	0	0	4.76986	6.80822	1	1
67	1	0	0	1	1b	1	1.63	55	3.38	2.36	69.8225	1	100	0.463043	0.601164	0.192286	0.594735	0.653166	0.062708	3	0.594735	0	0	1	4.51233	4.51233	0	0
68	1	1	40	2	1c	1	1.73	84	4.22	2.71	64.218	1	80	0.10009	0.252065	0.095358	0.019755	0.092343	0.012295	4	0.092343	0	0	1	8.05753	8.05753	0	0
38	2	1	2	1	2a	1	1.56	58	3.51	2.55	72.6496	0	96	0.023	0.025	0.15	0.004	0.004	0.006	1	0.025	0	0	0	1.09041	1.4	1	1
69	1	1	40	2	2a	1	1.7	56	3.96	2.16	54.5455	1	67.9	3.60043	6.29329	4.49233	3.42777	3.34224	1.90666	1	6.29329	1	1	1	4.96164	4.96164	0	0
47	1	1	25	2	1c	1	1.71	71	4.25	3.38	79.5294	0	87.5	0.051	0.085	0.026	0.001	0.093	0.003	5	0.003	0	0	0	2.89041	2.89041	0	0
71	1	0	0	1	1a	1	1.65	77	2.15	1.98	92.093	0	81	1.08907	0.926449	0.25718	0.828542	1.6668	1.19498	4	1.6668	1	1	0	7.03288	9.033	0	0
69	2	0	0	2	1c	1	1.7	64	3.38	2.57	76.0355	0	75.4	0.033737	0.0688	0.106547	0.003163	0.029862	0	4	0.029862	0	0	0	9.08767	9.08767	0	0
76	2	0	0	2	2a	1	1.49	54	1.41	1.11	78.7234	0	66	0.007	0	0.063	0.002	0	0.001	1	0	0	0	0	5.36438	5.36438	0	0
77	1	1	25	1	1c	1	1.63	52	2.62	1.81	69.084	1	70.3	2.73908	7.74763	1.45551	1.26059	1.95163	1.25435	3	1.26059	1	1	1	3.32877	3.32877	0	0
67	1	1	20	1	2a	1	1.66	68	2.75	2.15	78.1818	0	70	4.3435	5.16611	13.9129	1.36408	6.84656	1.21142	1	5.16611	1	1	0	1.06849	1.06849	0	0
57	2	0	0	2	2a	1	1.62	63	3.15	2.58	81.9048	0	108.8	0.014	0.015	0.118	0.001	0.003	0.006	5	0.006	0	0	0	10	10	0	0
55	1	1	20	2	2a	1	1.62	68	2.93	2.17	74.0614	0	81	0.0717	0.076823	0.238461	0.003771	0.124732	0.018446	1	0.076823	0	0	0	4.51507	4.51507	0	0
54	1	0	0	2	1a	1	1.72	80	4.51	3.53	78.2705	0	102.8	0.126	0.09	0.329	0.131	0.265	0.019	4	0.265	0	0	0	5.00822	5.00822	0	0
59	2	0	0	2	1b	1	1.61	54	3.5	2.79	79.7143	0	105.2	0.167	0.116	0.424	0.052	0.237	0.165	2	0.424	0	0	0	3.01096	3.01096	0	0
77	1	1	30	2	2a	1	1.71	56	3.85	1.9	49.3506	1	71.3	0.084804	0.054163	0.102143	0.063711	0.135358	0.070768	5	0.070768	0	0	1	1.43836	2.74521	1	0
49	1	1	15	2	1c	1	1.7	68	4.3	3.66	85.1163	0	97.7	0.16	0.081	0.466	0.085	0.144	0.143	3	0.085	0	0	0	1.31781	1.31781	0	0
84	1	1	50	2	1b	1	1.61	58	2.17	1.61	74.1935	0	72.9	0.775406	0.220991	0.494077	0.215504	1.96563	1.99141	3	0.215504	0	0	0	5.03014	5.03014	0	0
76	1	1	125	3	1b	2	1.7	70	2.93	1.83	62.4573	1	62.4	3.30189	3.319	5.525	1.813	3.593	2.823	3	1.813	1	1	1	4.49315	5.647	1	0
58	1	1	80	1	1c	1	1.6	55	3.29	2.38	72.3404	0	77.3	0.388717	0.443155	0.62483	0.069327	0.683786	0.08815	1	0.443155	0	0	0	1.7726	1.7726	0	0
54	1	1	80	1	2a	2	1.58	68	3.45	2.84	82.3188	0	91.9	3.994	7.84	0.135	1.214	5.973	2.554	1	7.84	1	1	0	0.961644	1.43836	1	0
55	2	0	0	2	1a	1	1.45	49	3.07	2.29	74.5928	0	105.7	0.373	0.286	0.524	0.142	0.995	0.13	3	0.142	0	0	0	5.27123	5.27123	0	0
60	1	1	40	2	1b	1	1.67	65	4.36	3.34	76.6055	0	101.8	0.170074	0.305456	0.316921	0.054176	0.078216	0.207954	2	0.316921	0	0	0	1.09315	1.09315	0	0
51	1	1	15	2	2a	1	1.62	52	3.4	2.57	75.5882	0	75.9	1.06586	4.33202	0.038688	0.012904	0.552755	0.034781	4	0.552755	1	0	0	0.849315	1.17534	1	0
69	1	0	0	1	1b	1	1.65	70	3.23	2.35	72.7554	0	96	0.136	0.066	0.294	0.049	0.131	0.218	4	0.131	0	0	0	2.86301	3.90959	1	1
76	1	1	75	3	1b	2	1.65	66	1.82	1.09	59.8901	1	40.4	0.088288	0.13998	0.385307	0.006037	0.078737	0.024534	5	0.024534	0	0	1	0.747945	0.747945	0	0
75	1	1	50	2	1c	2	1.56	53	3.57	2.82	78.9916	0	121	0.417	0.638	1.13	0.349	0.277	0.114	1	0.638	0	0	0	2.95068	2.95068	0	0
70	1	1	80	2	1a	1	1.63	81	2.52	1.88	74.6032	0	69.2	0.264	0.158	0.213	0.19	0.269	0.487	2	0.213	0	0	0	4.87945	4.87945	0	0
53	2	0	0	2	is	2	1.6	60	2.48	2.24	90.3226	0	81.7	0.01	0.001	0.036	0	0.023	0	1	0.001	0	0	0	1.4411	1.4411	0	0
71	2	0	0	3	1b	1	1.47	46	2.24	1.76	78.5714	0	100.8	0.001	0	0.013	0	0	0	2	0.013	0	0	0	7.96164	7.96164	0	0
71	2	0	0	2	is	1	1.48	58	2.53	2.25	88.9328	0	124.7	0.037	0.1	0.138	0.001	0.01	0.012	4	0.01	0	0	0	10	10	0	0
58	1	1	60	1	1b	1	1.57	59	3.54	2.71	76.5537	0	92.2	0.042852	0.036496	0.088252	0.041305	0	0.033548	4	0	0	0	0	3.81918	3.81918	0	0
73	1	1	100	3	1b	2	1.63	50	2.87	1.9	66.2021	1	69.8	0.03	0.535	0.143	0.158	1.125	0.147	2	0.143	0	0	1	0.742466	3.75616	1	0
53	2	1	5	2	1b	1	1.56	53	2.92	2.38	81.5068	0	91.4	0.34855	0.746004	0.1879	0.204842	0.424532	0.063862	4	0.424532	0	0	0	1.01644	1.01644	0	0
63	1	1	10	2	1c	1	1.66	61	2.98	2.18	73.1544	0	68	0.317	0.562	0.682	0.062	0.354	0.14	1	0.562	0	0	0	3.90959	3.90959	0	0
70	2	0	0	2	1b	2	1.44	52	2.15	1.7	79.0698	0	95.7	0	0	0	0	0.001	0.001	1	0	0	0	0	1.57534	1.57534	0	0
77	1	1	25	2	1c	1	1.54	43	2.71	1.58	58.3026	1	72.9	0.12469	0.068971	0.073131	0.114431	0.379892	0.054584	5	0.054584	0	0	1	7.04658	7.04658	0	0
74	1	0	0	2	1c	1	1.59	58	3.47	2.32	66.8588	1	91.4	2.07	3.827	2.769	0.394	2.996	0.825	1	3.827	1	1	1	1.01096	1.01096	0	0
81	2	0	0	2	1b	2	1.45	69	1.51	0.92	60.9272	1	83.7	0.012	0.028	0	0	0.017	0.001	4	0.017	0	0	1	0.813699	0.813699	0	0
67	2	0	0	2	1c	1	1.4	40	2.17	1.56	71.8894	0	91.2	0.636702	1.40612	0.907147	0.060437	0.383238	0.011134	3	0.060437	0	0	0	2.25753	2.25753	0	0
53	2	0	0	2	1b	1	1.55	60	2.73	2.03	74.359	0	80.2	0.036	0.008	0.284	0.006	0.019	0.004	2	0.284	0	0	0	5.16712	5.16712	0	0
